# Supplementary material for: Anti-Menopausal Effect of Soybean Germ Extract and Lactobacillus gasseri in the Ovariectomized Rat Model
Source: Nutrients. 2023 Oct 23;15(20):4485. doi: 10.3390/nu15204485 (PMC10609938; doi:10.3390/nu15204485)
Supplement: Supplementary file 1 [file nutrients-15-04485-s001.zip]

Archive with 1 entries (1 files):
- nutrients-2658463-supplementary.docx
